# Supplementary material for: Development of a Robust Control Strategy for Fixed-Dose Combination Bilayer Tablets with Integrated Quality by Design, Statistical, and Process Analytical Technology Approach
Source: Pharmaceutics. 2021 Sep 10;13(9):1443. doi: 10.3390/pharmaceutics13091443 (PMC8467219; doi:10.3390/pharmaceutics13091443)
Supplement: Supplementary file 1 [file pharmaceutics-13-01443-s001.zip]

Archive with 1 entries (1 files):
- pharmaceutics-1334542-supplementary.pdf
